# Supplementary material for: Comparison between Fasting and Non-Fasting Cut-Off Values of Triglyceride in Diagnosing High Triglyceride in Chinese Hypertensive Outpatients
Source: J Clin Med. 2023 Mar 28;12(7):2539. doi: 10.3390/jcm12072539 (PMC10095265; doi:10.3390/jcm12072539)
Supplement: Supplementary file 1 [file jcm-12-02539-s001.zip]

Archive with 1 entries (1 files):
- jcm-2177221-supplementary.pdf
